# Supplementary material for: Poly[tetra­aquadi-μ4-oxalato-potassium­ytterbium(III)]
Source: Acta Crystallogr Sect E Struct Rep Online. 2011 Nov 9;67(Pt 12):m1719. doi: 10.1107/S1600536811046022 (PMC3238636; doi:10.1107/S1600536811046022)
Supplement: Supplementary file 1 [file e-67-m1719-sup1.cif]

##############################################################################
#                                                                            #
# This CIF contains the data in a paper accepted for publication in          #
# Acta Crystallographica Section E. It conforms to the requirements of       #
# Notes for Authors for Acta Crystallographica Section E, and has been       #
# peer reviewed under the auspices of the IUCr Commission on Journals.       #
#                                                                            #
# Full details of the Crystallographic Information File format               #
# are given in the paper "The Crystallographic Information File (CIF):       #
# a New Standard Archive File for Crystallography" by S. R. Hall, F. H.      #
# Allen and I. D. Brown [Acta Cryst. (1991), A47, 655-685].                  #
#                                                                            #
# The current version of the core CIF dictionary is obtainable from          #
# ftp://ftp.iucr.org/pub/cif_core.dic.                                       #
#                                                                            #
# Software is freely available for graphical display of the structure(s)     #
# in this CIF. For information consult the CIF software page                 #
# http://www.iucr.org/resources/cif/software.                                #
#                                                                            #
# This file may be used for bona fide research purposes within the           #
# scientific community so long as proper attribution is given to the journal # 
# article from which it was obtained.                                        #
#                                                                            #
##############################################################################
data_I
_audit_creation_method     SHELXL-97
_chemical_name_systematic
;
Poly[tetraaquadi-\m~4~-oxalato-potassiumytterbium(III)]
;
_chemical_name_common     ?
_chemical_formula_moiety     'C4 H8 K O12 Yb '
_chemical_formula_sum     'C4 H8 K O12 Yb'
_chemical_formula_iupac     '[K Yb (C2 O4)2 (H2 O)4]'
_chemical_formula_weight     460.24
_chemical_melting_point     ?
_symmetry_cell_setting     tetragonal
_symmetry_space_group_name_H-M     'I 41/a'
_symmetry_space_group_name_Hall     '-I 4ad'
loop_
    _symmetry_equiv_pos_as_xyz
    'x, y, z'
    '-y+3/4, x+1/4, z+1/4'
    '-x+1/2, -y, z+1/2'
    'y+3/4, -x+3/4, z+3/4'
    'x+1/2, y+1/2, z+1/2'
    '-y+5/4, x+3/4, z+3/4'
    '-x+1, -y+1/2, z+1'
    'y+5/4, -x+5/4, z+5/4'
    '-x, -y, -z'
    'y-3/4, -x-1/4, -z-1/4'
    'x-1/2, y, -z-1/2'
    '-y-3/4, x-3/4, -z-3/4'
    '-x+1/2, -y+1/2, -z+1/2'
    'y-1/4, -x+1/4, -z+1/4'
    'x, y+1/2, -z'
    '-y-1/4, x-1/4, -z-1/4'
_cell_length_a     11.3502(16)
_cell_length_b     11.3502(16)
_cell_length_c     8.9142(18)
_cell_angle_alpha     90.00
_cell_angle_beta     90.00
_cell_angle_gamma     90.00
_cell_volume     1148.4(3)
_cell_formula_units_Z     4
_cell_measurement_reflns_used     4696
_cell_measurement_theta_min     3.59
_cell_measurement_theta_max     27.43
_cell_measurement_temperature     293(2)
_exptl_crystal_description     block
_exptl_crystal_colour     colorless
_exptl_crystal_size_max     0.08
_exptl_crystal_size_mid     0.07
_exptl_crystal_size_min     0.07
_exptl_crystal_density_diffrn     2.662
_exptl_crystal_density_meas     ?
_exptl_crystal_density_method     'not measured'
_exptl_crystal_F_000     868
_exptl_absorpt_coefficient_mu     8.565
_exptl_absorpt_correction_type     multi-scan
_exptl_absorpt_process_details     '(ABSCOR; Higashi, 1995)'
_exptl_absorpt_correction_T_min     0.5622
_exptl_absorpt_correction_T_max     0.6059
_exptl_special_details     ?
_diffrn_ambient_temperature     293(2)
_diffrn_radiation_type     MoK\a
_diffrn_radiation_wavelength     0.71073
_diffrn_radiation_source     'fine-focus sealed tube'
_diffrn_radiation_monochromator     graphite
_diffrn_measurement_device_type     'Rigaku R-AXIS RAPID'
_diffrn_measurement_method     '\w scan'
_diffrn_detector_area_resol_mean     ?
_diffrn_reflns_number     5407
_diffrn_reflns_av_R_equivalents     0.0508
_diffrn_reflns_av_sigmaI/netI     0.0427
_diffrn_reflns_theta_min     3.59
_diffrn_reflns_theta_max     27.43
_diffrn_reflns_theta_full     27.43
_diffrn_measured_fraction_theta_max     0.988
_diffrn_measured_fraction_theta_full     0.988
_diffrn_reflns_limit_h_min     -14
_diffrn_reflns_limit_h_max     14
_diffrn_reflns_limit_k_min     -13
_diffrn_reflns_limit_k_max     14
_diffrn_reflns_limit_l_min     -10
_diffrn_reflns_limit_l_max     11
_diffrn_standards_number     ?
_diffrn_standards_interval_count     ?
_diffrn_standards_interval_time     ?
_diffrn_standards_decay_%     ?
_refine_special_details
;
;
_reflns_number_total     648
_reflns_number_gt     585
_reflns_threshold_expression     I>2\s(I)
_refine_ls_structure_factor_coef     Fsqd
_refine_ls_matrix_type     full
_refine_ls_R_factor_all     0.0197
_refine_ls_R_factor_gt     0.0166
_refine_ls_wR_factor_gt     0.0377
_refine_ls_wR_factor_ref     0.0390
_refine_ls_goodness_of_fit_ref     0.940
_refine_ls_restrained_S_all     0.938
_refine_ls_number_reflns     648
_refine_ls_number_parameters     41
_refine_ls_number_restraints     3
_refine_ls_hydrogen_treatment     constr
_refine_ls_weighting_scheme     calc
_refine_ls_weighting_details
                 'calc w=1/[\s^2^(Fo^2^)+(0.0000P)^2^] where P=(Fo^2^+2Fc^2^)/3'
_atom_sites_solution_hydrogens     geom
_atom_sites_solution_primary     direct
_atom_sites_solution_secondary     difmap
_refine_ls_shift/su_max     0.000
_refine_ls_shift/su_mean     0.000
_refine_diff_density_max     0.546
_refine_diff_density_min     -0.427
_refine_ls_extinction_method     none
_refine_ls_extinction_coef     ?
loop_
    _atom_type_symbol
    _atom_type_description
    _atom_type_scat_dispersion_real
    _atom_type_scat_dispersion_imag
    _atom_type_scat_source
    'C' 'C' 0.0033 0.0016
                         'International Tables Vol C Tables 4.2.6.8 and 6.1.1.4'
    'H' 'H' 0.0000 0.0000
                         'International Tables Vol C Tables 4.2.6.8 and 6.1.1.4'
    'K' 'K' 0.2009 0.2494
                         'International Tables Vol C Tables 4.2.6.8 and 6.1.1.4'
    'O' 'O' 0.0106 0.0060
                         'International Tables Vol C Tables 4.2.6.8 and 6.1.1.4'
    'Yb' 'Yb' -0.3850 5.5486
                         'International Tables Vol C Tables 4.2.6.8 and 6.1.1.4'
_computing_data_collection     'RAPID-AUTO (Rigaku, 1998)'
_computing_cell_refinement     'RAPID-AUTO (Rigaku, 1998)'
_computing_data_reduction     'CrystalStructure (Rigaku/MSC, 2002)'
_computing_structure_solution     'SHELXS97 (Sheldrick, 2008)'
_computing_structure_refinement     'SHELXL97 (Sheldrick, 2008)'
_computing_molecular_graphics     'DIAMOND (Brandenburg, 1999)'
_computing_publication_material     'SHELXL97 (Sheldrick, 2008)'
loop_
    _atom_site_type_symbol
    _atom_site_label
    _atom_site_fract_x
    _atom_site_fract_y
    _atom_site_fract_z
    _atom_site_U_iso_or_equiv
    _atom_site_adp_type
    _atom_site_calc_flag
    _atom_site_refinement_flags
    _atom_site_occupancy
    _atom_site_symmetry_multiplicity
    _atom_site_disorder_assembly
    _atom_site_disorder_group
    C C1 0.0038(3) 0.5244(3) 0.0802(3) 0.0159(6) Uani d . 1 1 . .
    K K1 0.0000 0.7500 0.3750 0.0296(4) Uani d S 1 4 . .
    O O1 0.0084(2) 0.63272(19) 0.0937(2) 0.0209(5) Uani d . 1 1 . .
    O O2 0.0045(2) 0.44765(18) 0.1836(2) 0.0224(5) Uani d . 1 1 . .
    O O3 0.2057(3) 0.8934(3) 0.3322(3) 0.0509(8) Uani d D 1 1 . .
    H H1 0.2363 0.9125 0.2486 0.076 Uiso d RD 1 1 . .
    H H2 0.2520 0.8473 0.3787 0.076 Uiso d RD 1 1 . .
    Yb Yb1 0.0000 0.7500 -0.1250 0.01065(10) Uani d S 1 4 . .
loop_
    _atom_site_aniso_label
    _atom_site_aniso_U_11
    _atom_site_aniso_U_22
    _atom_site_aniso_U_33
    _atom_site_aniso_U_12
    _atom_site_aniso_U_13
    _atom_site_aniso_U_23
    C1 0.0188(16) 0.0154(15) 0.0136(12) 0.0004(12) -0.0010(11) 0.0004(11)
    K1 0.0345(6) 0.0345(6) 0.0198(7) 0.000 0.000 0.000
    O1 0.0346(14) 0.0125(11) 0.0156(9) -0.0003(10) -0.0013(8) -0.0017(8)
    O2 0.0399(14) 0.0122(11) 0.0150(9) -0.0010(10) -0.0009(9) -0.0006(8)
    O3 0.0374(17) 0.075(2) 0.0402(13) 0.0106(16) -0.0038(12) 0.0195(15)
    Yb1 0.01004(12) 0.01004(12) 0.01186(15) 0.000 0.000 0.000
_geom_special_details
;
;
loop_
    _geom_bond_atom_site_label_1
    _geom_bond_atom_site_label_2
    _geom_bond_site_symmetry_2
    _geom_bond_distance
    _geom_bond_publ_flag
    C1 O1 . 1.236(4) ?
    C1 O2 . 1.269(4) ?
    C1 C1 9_565 1.536(5) ?
    K1 O1 . 2.8402(19) yes
    K1 O3 . 2.871(3) yes
    Yb1 O1 . 2.3629(19) yes
    Yb1 O2 9_565 2.304(2) yes
    O3 H1 . 0.8500 ?
    O3 H2 . 0.8499 ?
loop_
    _geom_angle_atom_site_label_1
    _geom_angle_atom_site_label_2
    _geom_angle_atom_site_label_3
    _geom_angle_site_symmetry_1
    _geom_angle_site_symmetry_3
    _geom_angle
    _geom_angle_publ_flag
    O1 C1 O2 . . 127.7(3) ?
    O1 C1 C1 . 9_565 116.9(3) ?
    O2 C1 C1 . 9_565 115.4(3) ?
    O1 K1 O3 . . 96.95(7) ?
    C1 O1 Yb1 . . 118.53(17) ?
    C1 O1 K1 . . 123.44(17) ?
    Yb1 O1 K1 . . 117.59(8) ?
    C1 O2 Yb1 . 9_565 120.27(18) ?
    K1 O3 H1 . . 126.4 ?
    K1 O3 H2 . . 95.1 ?
    H1 O3 H2 . . 109.3 ?
    O2 Yb1 O2 4_454 15 92.95(2) ?
    O2 Yb1 O2 4_454 6_454 153.79(9) ?
    O2 Yb1 O2 15 6_454 92.95(2) ?
    O2 Yb1 O2 4_454 9_565 92.95(2) ?
    O2 Yb1 O2 15 9_565 153.79(9) ?
    O2 Yb1 O2 6_454 9_565 92.95(2) ?
    O2 Yb1 O1 4_454 7_464 82.21(8) ?
    O2 Yb1 O1 15 7_464 68.87(7) ?
    O2 Yb1 O1 6_454 7_464 76.19(8) ?
    O2 Yb1 O1 9_565 7_464 137.29(7) ?
    O2 Yb1 O1 4_454 10_565 137.29(7) ?
    O2 Yb1 O1 15 10_565 82.21(8) ?
    O2 Yb1 O1 6_454 10_565 68.87(7) ?
    O2 Yb1 O1 9_565 10_565 76.19(8) ?
    O1 Yb1 O1 7_464 10_565 132.92(6) ?
    O2 Yb1 O1 4_454 . 76.19(8) ?
    O2 Yb1 O1 15 . 137.29(7) ?
    O2 Yb1 O1 6_454 . 82.21(8) ?
    O2 Yb1 O1 9_565 . 68.87(7) ?
    O1 Yb1 O1 7_464 . 68.77(10) ?
    O1 Yb1 O1 10_565 . 132.92(6) ?
    O2 Yb1 O1 4_454 16_665 68.87(7) ?
    O2 Yb1 O1 15 16_665 76.19(8) ?
    O2 Yb1 O1 6_454 16_665 137.29(7) ?
    O2 Yb1 O1 9_565 16_665 82.21(8) ?
    O1 Yb1 O1 7_464 16_665 132.92(6) ?
    O1 Yb1 O1 10_565 16_665 68.77(10) ?
    O1 Yb1 O1 . 16_665 132.92(6) ?
loop_
    _geom_hbond_atom_site_label_D
    _geom_hbond_atom_site_label_H
    _geom_hbond_atom_site_label_A
    _geom_hbond_site_symmetry_A
    _geom_hbond_distance_DH
    _geom_hbond_distance_HA
    _geom_hbond_distance_DA
    _geom_hbond_angle_DHA
    O3 H1 O3 6_554 0.85 2.08 2.899(3) 163
    O3 H2 O2 16_666 0.85 2.06 2.837(3) 152
data_global
_journal_date_recd_electronic     2011-10-17
_journal_date_accepted     2011-11-01
_journal_name_full     'Acta Crystallographica, Section E'
_journal_year     2011
_journal_volume     67
_journal_issue     12
_journal_page_first     m1719
_journal_page_last     m1719
_journal_paper_category     QM
_journal_coeditor_code     HY2482
_publ_contact_author_name     'Guang-Ming Li'
_publ_contact_author_address
;
Key Laboratory of Functional Inorganic Materials Chemistry (MOE)
School of Chemistry and Materials Science
Heilongjiang University
Harbin 150080
People's Republic of China
;
_publ_contact_author_email     gmli_2000@163.com
_publ_contact_author_fax     '86 451 8660 8042'
_publ_contact_author_phone     '86 451 8660 8042'
_publ_section_title
;
Poly[tetraaquadi-\m~4~-oxalato-potassiumytterbium(III)]
;
loop_
    _publ_author_name
    _publ_author_address
    'Zhang, Feng-Ming'
;
Key Laboratory of Functional Inorganic Materials Chemistry (MOE)
School of Chemistry and Materials Science
Heilongjiang University
Harbin 150080
People's Republic of China
;
    'Hou, Guang-Feng'
;
Key Laboratory of Functional Inorganic Materials Chemistry (MOE)
School of Chemistry and Materials Science
Heilongjiang University
Harbin 150080
People's Republic of China
;
    'Yan, Peng-Fei'
;
Key Laboratory of Functional Inorganic Materials Chemistry (MOE)
School of Chemistry and Materials Science
Heilongjiang University
Harbin 150080
People's Republic of China
;
    'Li, Guang-Ming'
;
Key Laboratory of Functional Inorganic Materials Chemistry (MOE)
School of Chemistry and Materials Science
Heilongjiang University
Harbin 150080
People's Republic of China
;
_iucr_refine_instructions_details
;
TITL c in I4(1)/a                New: I41/a
CELL  0.71073   11.3502   11.3502    8.9142    90.000    90.000    90.000
ZERR 4       0.0016    0.0016    0.0018     0.000     0.000     0.000
LATT 2
SYMM     0.75000 - Y ,    0.25000 + X ,    0.25000 + Z
SYMM     0.50000 - X ,            - Y ,    0.50000 + Z
SYMM     0.75000 + Y ,    0.75000 - X ,    0.75000 + Z
SFAC
SFAC C   2.3100 20.8439  1.0200 10.2075  1.5886  0.5687  0.8650 51.6512  =
        0.2156  0.0033  0.0016 11.5000 0.680 12.01000
SFAC
SFAC H   0.4930 10.5109  0.3229 26.1257  0.1402  3.1424  0.0408 57.7998  =
        0.0030  0.0000  0.0000  0.6240 0.350  1.00800
SFAC
SFAC K   8.2186 12.7949  7.4398  0.7748  1.0519 213.1872  0.8659 41.6842  =
        1.4228  0.2009  0.2494 1050.0000 1.330 39.10000
SFAC
SFAC O   3.0485 13.2771  2.2868  5.7011  1.5463  0.3239  0.8670 32.9089  =
        0.2508  0.0106  0.0060 32.5000 0.680 16.00000
SFAC
SFAC Yb 28.6641  1.9889 15.4345  0.2571 15.3087 10.6647  2.9896 100.4171  =
        7.5667 -0.3850  5.5486 23100.0000 1.940 173.03999
UNIT 16 32 4 48 4
omit 2 3 1
L.S. 5
ACTA
BOND $H
FMAP 2
PLAN 20
size 0.065 0.073 0.076
eqiv $1 -y+3/4, x+3/4, -z+3/4
eqiv $2 -y+5/4, x+3/4, z-1/4
htab o3 o3_$2
htab o3 o2_$1
htab
dfix 0.85 0.01 o3 h1 o3 h2
dfix 1.39 0.01 h1 h2
BIND O3   K1
BIND K1   O1
WGHT    0.000000
FVAR       0.22323
C1    1    0.003772    0.524441    0.080166    11.00000    0.01879    0.01541 =
         0.01363    0.00044   -0.00099    0.00039
K1    3    0.000000    0.750000    0.375000    10.25000    0.03446    0.03446 =
         0.01978    0.00000    0.00000    0.00000
O1    4    0.008369    0.632724    0.093748    11.00000    0.03464    0.01252 =
         0.01560   -0.00173   -0.00131   -0.00027
O2    4    0.004479    0.447645    0.183599    11.00000    0.03987    0.01224 =
         0.01503   -0.00065   -0.00086   -0.00102
O3    4    0.205654    0.893366    0.332158    11.00000    0.03742    0.07501 =
         0.04017    0.01949   -0.00384    0.01058
AFIX   3
H1    2    0.236314    0.912486    0.248638    11.00000   -1.50000
H2    2    0.252004    0.847276    0.378678    11.00000   -1.50000
AFIX   0
YB1   5    0.000000    0.750000   -0.125000    10.25000    0.01004    0.01004 =
         0.01186    0.00000    0.00000    0.00000
HKLF 4 1  0.0000  1.0000  0.0000 -1.0000  0.0000  0.0000  0.0000  0.0000  1.0000
REM  c in I4(1)/a                New: I41/a
REM R1 =  0.0166 for    585 Fo > 4sig(Fo)  and  0.0197 for all    648 data
REM     41 parameters refined using      3 restraints
END
WGHT      0.0000      0.0000
REM Highest difference peak  0.546,  deepest hole -0.427,  1-sigma level  0.128
Q1    1   0.0000  0.5000  0.0000  10.50000  0.05    0.55
Q2    1   0.0278  0.3898  0.1302  11.00000  0.05    0.51
Q3    1  -0.0001  0.4886  0.1251  11.00000  0.05    0.51
Q4    1   0.0000  0.7500 -0.0058  10.50000  0.05    0.46
Q5    1  -0.0037  0.6312  0.0165  11.00000  0.05    0.44
Q6    1   0.0836  0.3724  0.2325  11.00000  0.05    0.37
Q7    1   0.0287  0.4631  0.2507  11.00000  0.05    0.37
Q8    1   0.3546  0.7889  0.4206  11.00000  0.05    0.32
Q9    1   0.0578  0.3523  0.2623  11.00000  0.05    0.32
Q10   1  -0.0485  0.5949  0.1913  11.00000  0.05    0.31
Q11   1   0.1620  0.7329  0.3906  11.00000  0.05    0.31
Q12   1   0.0244  0.8556  0.4098  11.00000  0.05    0.31
Q13   1  -0.0200  0.6579  0.2140  11.00000  0.05    0.31
Q14   1   0.2056  0.9705  0.1629  11.00000  0.05    0.30
Q15   1   0.2492  0.9513  0.3337  11.00000  0.05    0.29
Q16   1   0.2446  0.9275  0.1265  11.00000  0.05    0.28
Q17   1   0.3333  0.8154  0.2909  11.00000  0.05    0.28
Q18   1   0.2144  1.0765  0.2273  11.00000  0.05    0.27
Q19   1  -0.0388  0.4214  0.1680  11.00000  0.05    0.27
Q20   1  -0.0183  0.6301  0.1348  11.00000  0.05    0.27
;
