# Supplementary material for: Poly[tetra­aquadi-μ4-oxalato-potassium­ytterbium(III)]
Source: Acta Crystallogr Sect E Struct Rep Online. 2011 Nov 9;67(Pt 12):m1719. doi: 10.1107/S1600536811046022 (PMC3238636; doi:10.1107/S1600536811046022)
Supplement: Supplementary file 2 [file e-67-m1719-Isup2.hkl]

# 
# h,k,l, Fc-squared, Fo-squared, sigma(Fo-squared) and status flag 
# 
data_I
_shelx_title ' c in I4(1)/a                New: I41/a' 
_shelx_refln_list_code          4 
_shelx_F_calc_maximum      386.38 
_exptl_crystal_F_000       867.81 
_reflns_d_resolution_high  0.7715 
 
loop_ 
 _symmetry_equiv_pos_as_xyz 
 'x, y, z' 
 '-y+3/4, x+1/4, z+1/4' 
 '-x+1/2, -y, z+1/2' 
 'y+3/4, -x+3/4, z+3/4' 
 'x+1/2, y+1/2, z+1/2' 
 '-y+5/4, x+3/4, z+3/4' 
 '-x+1, -y+1/2, z+1' 
 'y+5/4, -x+5/4, z+5/4' 
 '-x, -y, -z' 
 'y-3/4, -x-1/4, -z-1/4' 
 'x-1/2, y, -z-1/2' 
 '-y-3/4, x-3/4, -z-3/4' 
 '-x+1/2, -y+1/2, -z+1/2' 
 'y-1/4, -x+1/4, -z+1/4' 
 'x, y+1/2, -z' 
 '-y-1/4, x-1/4, -z-1/4' 
 
_cell_length_a    11.3502 
_cell_length_b    11.3502 
_cell_length_c     8.9142 
_cell_angle_alpha  90.000 
_cell_angle_beta   90.000 
_cell_angle_gamma  90.000 
 
_shelx_F_squared_multiplier     1.000 
 
loop_ 
 _refln_index_h 
 _refln_index_k 
 _refln_index_l 
 _refln_F_squared_calc 
 _refln_F_squared_meas 
 _refln_F_squared_sigma 
 _refln_observed_status 
   0   2   0   110324.15   120139.08   4953.26 o 
   2   2   0    37443.09    35883.06   1331.21 o 
  -2   4   0    76547.34    62698.95   4749.94 o 
   0   4   0   147360.94   157563.06   7605.59 o 
   2   4   0    46023.07    45716.93   2436.29 o 
   4   4   0    45448.09    43579.75   1860.30 o 
  -4   6   0    62536.60    60147.67   2201.51 o 
  -2   6   0    24622.31    23744.41    999.50 o 
   0   6   0   109711.77   115571.42   6599.65 o 
   2   6   0    43497.81    42163.50   1256.21 o 
   4   6   0    33146.99    32895.36   2259.38 o 
   6   6   0    33764.65    31802.11   1879.18 o 
  -6   8   0    27254.53    27296.83   1356.85 o 
  -4   8   0    37407.23    40452.79   2037.78 o 
  -2   8   0    41490.83    42834.42   1473.25 o 
   0   8   0    67700.13    72820.42   5051.76 o 
   2   8   0    23038.66    24785.77   1018.91 o 
   4   8   0    44341.93    45572.84   1999.36 o 
   6   8   0    29163.76    29509.86   1922.41 o 
   8   8   0    22702.37    23335.87   1358.09 o 
  -8  10   0    19327.47    19854.38   1360.42 o 
  -6  10   0    23470.82    23501.57   1417.87 o 
  -4  10   0    28315.88    28478.84   1389.40 o 
  -2  10   0    31333.13    31874.23   1398.95 o 
   0  10   0    54314.99    54075.33   3363.11 o 
   2  10   0    31058.45    30613.30   1566.37 o 
   4  10   0    29276.25    33217.75   1988.72 o 
   6  10   0    28476.51    25204.32   1303.90 o 
   8  10   0    25766.80    25660.14   1546.38 o 
  10  10   0    16057.65    15762.16   1220.34 o 
  -8  12   0     9679.57     9655.59    756.54 o 
  -6  12   0     8731.39     8515.57    572.19 o 
  -4  12   0    15279.11    16147.96    886.86 o 
  -2  12   0    11344.82    11962.04    918.64 o 
   0  12   0    17203.73    17862.81   1288.40 o 
   2  12   0    10882.22    10850.17    823.76 o 
   4  12   0    13181.75    13123.09   1044.55 o 
   6  12   0    10412.49     9587.91    755.55 o 
   8  12   0     9571.68     9919.53    823.38 o 
  -4  14   0    11750.26    11555.56   1307.92 o 
  -2  14   0    11409.32    11841.09   1089.93 o 
   0  14   0    17745.70    17092.44   1572.93 o 
   2  14   0     8924.42     9470.74    894.18 o 
   4  14   0    11642.40    11587.89   1022.63 o 
  -1   2   1     9772.89     9523.01    212.41 o 
  -2   3   1      662.48      675.19     57.67 o 
   0   3   1    73036.39    73963.63   2268.66 o 
  -3   4   1     8144.02     7886.02    281.66 o 
  -1   4   1     5373.88     5399.77    169.61 o 
   3   4   1    15898.86    15529.60    371.49 o 
  -4   5   1    18365.58    18838.69    570.69 o 
  -2   5   1    25420.95    26220.02    543.61 o 
   0   5   1    49882.77    50956.78   1325.72 o 
   2   5   1    12938.70    14032.48    400.93 o 
   4   5   1    29931.81    29297.06    813.91 o 
  -5   6   1    11773.59    11492.58    420.06 o 
  -3   6   1    11186.95    11191.84    327.60 o 
  -1   6   1    14044.94    14163.88    314.96 o 
   3   6   1     8448.06     8690.59    501.20 o 
   5   6   1    15343.32    14848.91    529.76 o 
  -6   7   1     5397.90     4938.31    280.20 o 
  -4   7   1     5327.55     5382.25    242.28 o 
  -2   7   1     8659.89     8644.70    219.14 o 
   0   7   1    16596.35    17787.09    546.71 o 
   2   7   1     5463.97     5171.34    201.79 o 
   4   7   1     5670.34     5867.16    381.76 o 
   6   7   1     7943.30     7677.40    323.24 o 
  -7   8   1     9101.65     8946.51    421.63 o 
  -5   8   1    16248.70    16421.41    567.76 o 
  -3   8   1    10995.07    11644.22    368.50 o 
  -1   8   1     9459.50     9912.09    372.73 o 
   1   8   1    20029.96    20556.69    527.57 o 
   3   8   1    11013.62    11528.46    393.67 o 
   5   8   1    10949.20    11583.56    811.77 o 
   7   8   1     8444.72     8677.66    542.51 o 
  -8   9   1     5475.91     5746.76    365.07 o 
  -6   9   1     3537.89     3778.36    225.32 o 
  -4   9   1     8435.24     8512.46    309.16 o 
  -2   9   1     4297.42     4405.39    186.20 o 
   0   9   1    12008.98    12093.58    593.71 o 
   2   9   1     5501.59     5481.14    191.35 o 
   4   9   1     5689.00     5809.66    236.02 o 
   6   9   1     5589.43     5202.26    276.86 o 
   8   9   1     6157.95     6327.79    393.71 o 
  -9  10   1     4705.59     4697.89    359.55 o 
  -7  10   1     5083.72     5084.24    296.29 o 
  -5  10   1    10381.48    10582.15    434.52 o 
  -3  10   1    10145.62     9960.19    329.48 o 
  -1  10   1     8499.62     8442.48    560.34 o 
   1  10   1    10335.79    10285.56    490.74 o 
   3  10   1    10900.01    10485.81    377.42 o 
   5  10   1    12618.47    12442.93    412.66 o 
   7  10   1     5929.75     5823.85    212.22 o 
   9  10   1     5260.21     5433.60    351.39 o 
  -8  11   1     6479.30     6674.69    441.53 o 
  -6  11   1     6520.68     6540.25    359.64 o 
  -4  11   1     8761.77     8712.31    340.52 o 
  -2  11   1     8817.81     8563.17    313.24 o 
   0  11   1    14393.09    14326.45    749.48 o 
   2  11   1     5266.25     5552.48    478.72 o 
   4  11   1     8702.80     8562.22    352.66 o 
   6  11   1     6611.70     6386.24    329.85 o 
   8  11   1     6048.42     6245.31    497.13 o 
  -7  12   1     3509.03     3711.42    269.65 o 
  -5  12   1     4278.59     4117.29    228.29 o 
  -3  12   1     3115.07     2986.79    190.33 o 
  -1  12   1     3948.28     4234.54    404.85 o 
   1  12   1     4642.25     4703.09    348.78 o 
   3  12   1     3074.49     3137.44    241.23 o 
   5  12   1     4179.06     4180.81    354.65 o 
   7  12   1     3346.29     3371.15    368.45 o 
  -6  13   1     3046.31     3178.74    270.74 o 
  -4  13   1     3771.05     3503.52    313.13 o 
  -2  13   1     3573.82     4160.13    381.19 o 
   0  13   1     6070.19     6470.48    576.89 o 
   2  13   1     3186.81     3292.40    296.57 o 
   4  13   1     3902.13     4119.34    292.81 o 
   6  13   1     3211.38     3324.79    276.79 o 
  -3  14   1     4281.57     4508.02    452.60 o 
  -1  14   1     3136.83     3263.00    427.76 o 
   1  14   1     4618.43     5012.47    345.00 o 
   3  14   1     4484.37     4769.82    466.25 o 
   1   1   2    74364.03    71015.35   1723.29 o 
   0   2   2      135.41      135.89     25.38 o 
   2   2   2      990.63     1088.50     51.51 o 
  -1   3   2    78681.77    74559.62   1704.23 o 
   1   3   2    47355.29    48253.28   1379.17 o 
   3   3   2   105581.17   101974.60   3471.30 o 
  -2   4   2      451.99      536.58     41.22 o 
   0   4   2      292.02      386.73     43.38 o 
   4   4   2       17.88       39.66     26.74 o 
  -3   5   2    73283.73    73912.85   2363.25 o 
  -1   5   2    65191.22    66909.48   2163.67 o 
   1   5   2   110728.68   108970.92   3179.97 o 
   3   5   2    65853.75    66916.04   2171.54 o 
   5   5   2    69628.41    69091.74   2262.03 o 
  -4   6   2      193.26      253.93     57.50 o 
  -2   6   2      838.15      941.72     50.22 o 
   0   6   2      792.22      927.99     66.45 o 
   2   6   2        2.37       25.16     51.35 o 
   4   6   2      153.37      185.85     44.71 o 
   6   6   2      115.41      117.11     39.64 o 
  -5   7   2    45170.16    44258.04   1529.31 o 
  -3   7   2    37901.46    37224.37   1217.24 o 
  -1   7   2    28719.87    29483.99    806.05 o 
   1   7   2    40077.27    39704.73   1292.16 o 
   3   7   2    43875.38    43749.67   1304.22 o 
   5   7   2    41915.30    43551.25   1605.66 o 
   7   7   2    20353.88    20367.72    692.64 o 
  -6   8   2      317.71      315.24     88.71 o 
  -4   8   2      857.04     1081.00     80.52 o 
  -2   8   2      627.06      697.23     66.60 o 
   0   8   2      166.60      253.72     57.86 o 
   2   8   2      511.19      494.03     71.91 o 
   4   8   2      398.92      399.23     77.53 o 
   6   8   2      709.09      842.69     81.41 o 
   8   8   2       78.02       23.00     51.47 o 
  -7   9   2    18625.24    18484.68    805.97 o 
  -5   9   2    21465.84    21251.41    776.85 o 
  -3   9   2    21728.18    22132.29    648.24 o 
  -1   9   2    24662.40    24821.73    921.45 o 
   1   9   2    21624.11    22505.77    841.74 o 
   3   9   2    22989.56    22202.79    722.59 o 
   5   9   2    24041.72    23544.49    816.26 o 
   7   9   2    15941.85    15922.48    590.33 o 
   9   9   2     9975.53    10018.77    444.58 o 
  -8  10   2      131.69       95.12     61.68 o 
  -6  10   2        2.12      -26.59     42.61 o 
  -4  10   2       22.84       12.99     49.24 o 
  -2  10   2      403.76      406.42     47.99 o 
   0  10   2        6.16       76.61     46.50 o 
   2  10   2       14.48       36.42     52.08 o 
   4  10   2      151.07      169.80     52.40 o 
   6  10   2       17.67       78.25     57.06 o 
   8  10   2      130.63      250.20     90.43 o 
  10  10   2       13.66       87.68     82.38 o 
  -9  11   2    12626.91    12886.33    716.88 o 
  -7  11   2    20470.56    20223.04    767.84 o 
  -5  11   2    26075.47    25740.06    883.94 o 
  -3  11   2    27702.67    27598.69    898.00 o 
  -1  11   2    21420.41    22030.67   1293.27 o 
   1  11   2    30454.16    30500.11   1018.81 o 
   3  11   2    27291.50    26776.97    922.28 o 
   5  11   2    20221.65    18506.56    795.36 o 
   7  11   2    16696.29    16693.05    804.18 o 
   9  11   2    11525.45    11693.03    894.46 o 
  -8  12   2       45.71       19.34     62.80 o 
  -6  12   2       17.12       39.87     45.27 o 
  -4  12   2        7.55       48.28     44.61 o 
  -2  12   2        5.01      -44.22     65.39 o 
   0  12   2       19.96      106.99     91.50 o 
   2  12   2       20.07        6.55     37.14 o 
   4  12   2       14.33       22.32     64.09 o 
   6  12   2       13.85      -36.53     55.12 o 
   8  12   2       59.71       79.27     78.12 o 
  -5  13   2    12355.68    13304.25    745.11 o 
  -3  13   2    14361.76    14651.91    704.39 o 
  -1  13   2    12459.51    12480.79    771.47 o 
   1  13   2    14180.44    14822.30    809.38 o 
   3  13   2    14015.29    14030.17    776.49 o 
   5  13   2    13924.00    14031.62    827.93 o 
  -2  14   2        0.05       -0.20     85.67 o 
   0  14   2        4.42       73.36     80.22 o 
   2  14   2        0.13       12.28     66.05 o 
   0   1   3    15679.93    16225.98    322.47 o 
  -1   2   3      377.52      448.02     28.56 o 
  -2   3   3    12985.76    12988.63    259.94 o 
   0   3   3    56841.98    59561.40   1317.30 o 
  -3   4   3    14040.29    14137.54    403.03 o 
  -1   4   3    10453.80    10300.30    213.88 o 
   1   4   3     8349.78     8020.86    196.39 o 
   3   4   3    20491.65    20877.90    467.94 o 
  -4   5   3    16236.61    16199.31    426.56 o 
  -2   5   3    11285.27    11442.91    255.39 o 
   0   5   3    15057.97    15211.18    347.32 o 
   2   5   3    10041.30    10388.66    319.84 o 
   4   5   3    16336.73    15781.35    397.14 o 
  -5   6   3    10787.55    10493.73    344.99 o 
  -3   6   3    18597.19    19020.22    525.04 o 
  -1   6   3    10465.79    10431.28    265.99 o 
   1   6   3     7414.13     7422.04    260.09 o 
   3   6   3    25465.79    25679.93    671.19 o 
   5   6   3     8276.47     7925.71    339.42 o 
  -6   7   3     8891.88     8674.82    373.94 o 
  -4   7   3     8819.87     8942.07    310.64 o 
  -2   7   3     8754.54     9480.48    291.84 o 
   0   7   3    23432.80    23310.87    720.97 o 
   2   7   3     8331.47     8292.17    282.56 o 
   4   7   3     9272.24     9271.47    271.02 o 
   6   7   3    14935.36    14314.40    418.15 o 
  -7   8   3     7552.80     7784.81    320.29 o 
  -5   8   3     5321.97     5309.64    225.15 o 
  -3   8   3    11230.71    11154.05    389.92 o 
  -1   8   3     2934.88     2293.83    266.33 o 
   1   8   3     6524.95     6511.36    191.69 o 
   3   8   3    10339.18    10362.38    364.71 o 
   5   8   3     5773.11     5656.63    177.13 o 
   7   8   3     6705.65     6549.63    281.07 o 
  -8   9   3     2488.74     2821.89    211.58 o 
  -6   9   3     4200.19     4348.42    225.06 o 
  -4   9   3     5485.09     5639.19    228.39 o 
  -2   9   3     2224.26     2083.62    148.75 o 
   0   9   3     4908.50     4831.53    223.82 o 
   2   9   3     4189.60     4188.20    158.27 o 
   4   9   3     3531.84     3533.84    221.81 o 
   6   9   3     3174.31     3134.89    232.06 o 
   8   9   3     2523.15     2740.51    205.61 o 
  -9  10   3     3747.13     3768.27    385.11 o 
  -7  10   3     7762.98     7699.44    446.40 o 
  -5  10   3     8781.63     8976.68    388.59 o 
  -3  10   3    10844.27    10750.03    364.83 o 
  -1  10   3     7312.01     7252.76    394.34 o 
   1  10   3    10381.30    10324.47    417.19 o 
   3  10   3    11932.83    11520.97    443.09 o 
   5  10   3     8415.45     8203.60    349.12 o 
   7  10   3     6708.12     6629.28    420.98 o 
   9  10   3     4215.96     4240.76    443.34 o 
  -8  11   3     5605.67     5459.41    272.95 o 
  -6  11   3     6497.47     6270.16    287.28 o 
  -4  11   3     7436.94     7386.92    269.47 o 
  -2  11   3     8550.74     8593.46    351.46 o 
   0  11   3     9857.93    10264.98    463.52 o 
   2  11   3     5702.96     5788.83    288.54 o 
   4  11   3     7083.63     6954.04    325.73 o 
   6  11   3     7541.15     7328.94    336.11 o 
   8  11   3     3903.58     3961.54    417.97 o 
  -7  12   3     4637.54     4766.40    281.96 o 
  -5  12   3     3723.41     3798.49    257.63 o 
  -3  12   3     4559.29     4458.22    352.77 o 
  -1  12   3     3193.59     3410.92    263.68 o 
   1  12   3     3472.80     3352.68    226.72 o 
   3  12   3     5384.80     5172.37    250.14 o 
   5  12   3     3396.78     3313.98    241.42 o 
   7  12   3     3124.74     2931.46    366.05 o 
  -4  13   3     5184.94     4904.27    371.09 o 
  -2  13   3     4281.89     4519.74    447.39 o 
   0  13   3     6827.72     6819.65    496.79 o 
   2  13   3     5809.63     5940.27    372.86 o 
   4  13   3     4178.82     4493.24    357.87 o 
  -1  14   3     2982.09     3205.80    324.59 o 
   1  14   3     3995.32     4105.15    321.70 o 
   0   0   4   149291.31   138201.45  10655.69 o 
   1   1   4     1876.70     1755.31     83.37 o 
   0   2   4    74436.63    72027.03   2174.15 o 
   2   2   4    56876.14    56238.54   1267.02 o 
  -1   3   4     6346.00     6504.37    190.74 o 
   1   3   4     4841.95     5145.55    105.79 o 
   3   3   4      343.86      360.50     35.01 o 
  -2   4   4    51510.29    49933.05   1186.89 o 
   0   4   4    62870.86    63228.45   1595.08 o 
   2   4   4    43124.93    42857.51   1109.07 o 
   4   4   4    35171.34    34677.16    890.22 o 
  -3   5   4     6325.11     6703.74    170.20 o 
  -1   5   4      949.07      959.25     49.21 o 
   1   5   4        1.59       58.16     43.10 o 
   3   5   4     4109.41     4392.58    162.07 o 
   5   5   4       16.91       94.86     30.76 o 
  -4   6   4    35335.52    35230.95    944.73 o 
  -2   6   4    33026.15    34104.08    892.56 o 
   0   6   4    53226.90    53153.24   1454.00 o 
   2   6   4    36042.60    35529.96   1013.52 o 
   4   6   4    27612.70    27545.76    820.35 o 
   6   6   4    26650.16    26189.88    764.46 o 
  -5   7   4      373.63      357.18     80.53 o 
  -3   7   4       75.06      138.38     42.42 o 
  -1   7   4      540.49      561.10     54.30 o 
   1   7   4      757.40      532.96     87.01 o 
   3   7   4      208.15      190.05     45.85 o 
   5   7   4      683.65      750.11     54.91 o 
   7   7   4       70.58       98.01     56.03 o 
  -6   8   4    23859.32    24957.63    885.16 o 
  -4   8   4    28886.41    29163.91    955.93 o 
  -2   8   4    37640.43    38323.57   1092.87 o 
   0   8   4    42067.79    41874.20   1331.97 o 
   2   8   4    29667.85    29119.25   1026.70 o 
   4   8   4    32024.07    30810.67    992.36 o 
   6   8   4    23537.55    22774.83    797.95 o 
   8   8   4    21311.54    21313.02    801.44 o 
  -7   9   4      839.62      833.53    101.97 o 
  -5   9   4      164.72      247.71     57.53 o 
  -3   9   4     1041.30      963.74    122.66 o 
  -1   9   4       46.47       58.24     58.68 o 
   1   9   4      140.93      203.30     50.14 o 
   3   9   4     3256.92     3374.69    137.94 o 
   5   9   4       40.57       18.38     47.93 o 
   7   9   4      389.99      240.24     95.69 o 
   9   9   4      124.11      155.20     92.38 o 
  -8  10   4    15052.08    15009.24    695.13 o 
  -6  10   4    16269.15    16718.03    703.09 o 
  -4  10   4    19517.14    19849.88    666.08 o 
  -2  10   4    23361.50    20817.10    995.22 o 
   0  10   4    28938.87    28721.50    934.82 o 
   2  10   4    22288.55    22937.98    774.08 o 
   4  10   4    19873.48    19705.70    786.85 o 
   6  10   4    19150.95    18358.46    664.12 o 
   8  10   4    17227.25    17342.45    763.51 o 
  -7  11   4      104.19       83.04     59.34 o 
  -5  11   4      394.92      335.86     56.59 o 
  -3  11   4      104.77      133.30     52.38 o 
  -1  11   4      115.21      242.18     76.56 o 
   1  11   4      192.28      179.00     67.74 o 
   3  11   4       65.79       62.62     58.68 o 
   5  11   4       58.88       90.14     73.09 o 
   7  11   4       10.89       80.81     65.43 o 
  -6  12   4     9374.86     9978.51    605.68 o 
  -4  12   4    12890.68    13372.23    590.51 o 
  -2  12   4    13015.52    13129.27    717.49 o 
   0  12   4    15197.02    15591.35    674.22 o 
   2  12   4    12629.70    12825.46    540.85 o 
   4  12   4    12292.56    12143.91    572.39 o 
   6  12   4    10472.32    10258.59    557.92 o 
  -3  13   4       21.01        1.50     83.87 o 
  -1  13   4      408.55      345.32     88.97 o 
   1  13   4       49.09      122.13     69.90 o 
   3  13   4        1.46       49.20     67.59 o 
   0   1   5    17416.55    17245.32    343.99 o 
  -1   2   5    24894.94    24540.18    420.43 o 
   1   2   5    14747.61    14235.27    353.51 o 
  -2   3   5     8387.88     8251.79    177.65 o 
   0   3   5    12839.29    12682.15    341.19 o 
   2   3   5     5683.77     5568.53    145.29 o 
  -3   4   5     6502.12     6539.38    155.53 o 
  -1   4   5     5259.72     5312.50    217.54 o 
   1   4   5    10112.85    10329.64    182.31 o 
   3   4   5     6704.21     6586.78    173.43 o 
  -4   5   5     5742.77     5883.89    233.98 o 
  -2   5   5    16234.91    15794.71    362.12 o 
   0   5   5    19667.13    19666.54    428.25 o 
   2   5   5    10535.71    10619.94    273.12 o 
   4   5   5     9474.68     9121.64    228.45 o 
  -5   6   5     5962.59     6262.97    324.36 o 
  -3   6   5     5522.39     5584.19    159.43 o 
  -1   6   5     7658.01     7851.91    175.35 o 
   1   6   5     6101.22     6167.39    162.47 o 
   3   6   5     3003.81     3388.63    168.88 o 
   5   6   5     8562.52     8185.23    262.45 o 
  -6   7   5     3477.57     3689.74    183.28 o 
  -4   7   5     5013.72     5027.82    184.59 o 
  -2   7   5     9006.47     9231.95    281.58 o 
   0   7   5     5768.53     5373.22    147.29 o 
   2   7   5     7003.24     6928.77    232.02 o 
   4   7   5     4984.92     4802.16    227.55 o 
   6   7   5     3212.92     3034.91    186.74 o 
  -7   8   5     7381.80     7618.97    355.94 o 
  -5   8   5    15077.31    15184.51    537.74 o 
  -3   8   5     9050.35     9031.45    326.19 o 
  -1   8   5    15768.19    14984.12    370.86 o 
   1   8   5    16762.33    16371.40    525.22 o 
   3   8   5     9516.03     9165.76    301.56 o 
   5   8   5    10900.08    10609.27    429.32 o 
   7   8   5     7583.25     7361.60    305.80 o 
  -8   9   5     7501.05     7697.21    382.93 o 
  -6   9   5     4152.17     4129.60    261.19 o 
  -4   9   5     6625.78     7071.58    295.65 o 
  -2   9   5     9316.68     8864.42    265.93 o 
   0   9   5    11438.95    11176.12    425.45 o 
   2   9   5     6726.50     6979.92    375.38 o 
   4   9   5     6437.93     5969.88    281.77 o 
   6   9   5     6578.60     6798.32    336.49 o 
   8   9   5     8257.91     8063.07    473.98 o 
  -7  10   5     2630.00     2708.72    210.57 o 
  -5  10   5     4656.00     4872.24    321.91 o 
  -3  10   5     4491.20     4422.20    248.42 o 
  -1  10   5     5544.33     5428.83    229.95 o 
   1  10   5     4415.11     4496.92    244.34 o 
   3  10   5     5288.13     5230.57    253.67 o 
   5  10   5     5694.74     5493.14    245.09 o 
   7  10   5     3428.69     2975.46    264.03 o 
  -6  11   5     3375.11     3649.23    241.76 o 
  -4  11   5     3853.81     4068.04    249.80 o 
  -2  11   5     4895.35     4437.05    239.89 o 
   0  11   5     6116.39     6183.20    320.52 o 
   2  11   5     4018.65     3826.72    214.21 o 
   4  11   5     4597.10     4261.20    229.97 o 
   6  11   5     2760.14     2628.36    205.58 o 
  -5  12   5     3642.27     3938.32    295.52 o 
  -3  12   5     3081.43     3411.96    307.49 o 
  -1  12   5     4586.94     4390.26    268.45 o 
   1  12   5     4518.85     4798.09    262.60 o 
   3  12   5     2895.38     3137.02    208.18 o 
   5  12   5     4156.74     4197.47    255.23 o 
  -2  13   5     4446.22     4656.71    285.48 o 
   0  13   5     4063.78     4161.51    252.87 o 
   2  13   5     2709.36     2618.75    256.09 o 
   1   1   6    35471.93    36486.23    866.93 o 
   0   2   6      668.52      684.25     42.86 o 
   2   2   6      602.95      699.59     38.16 o 
  -1   3   6    43107.27    43772.42   1085.72 o 
   1   3   6    43493.05    43168.10   1228.41 o 
   3   3   6    49470.32    45875.32   1254.43 o 
  -2   4   6      189.52      221.73     70.20 o 
   0   4   6       85.53      120.64     40.29 o 
   2   4   6     1376.20     1398.23     41.61 o 
   4   4   6       35.44       51.44     18.85 o 
  -3   5   6    32298.29    31939.53    874.56 o 
  -1   5   6    29791.90    29720.45    955.99 o 
   1   5   6    29410.48    29443.10    788.53 o 
   3   5   6    34314.39    34294.55    804.26 o 
   5   5   6    26219.84    25822.00    663.52 o 
  -4   6   6      154.69      127.59     36.93 o 
  -2   6   6      604.12      615.46     30.46 o 
   0   6   6     1300.87     1356.70     49.81 o 
   2   6   6        1.62       26.21     41.68 o 
   4   6   6      199.56      203.66     41.80 o 
   6   6   6      159.95      175.82     45.85 o 
  -5   7   6    21086.92    21435.96    656.57 o 
  -3   7   6    27219.57    27440.38    846.94 o 
  -1   7   6    26829.80    26402.87    668.02 o 
   1   7   6    25438.71    25356.86    638.83 o 
   3   7   6    30065.48    29636.44    788.64 o 
   5   7   6    20995.17    21346.01    759.25 o 
   7   7   6    18888.40    19097.65    701.70 o 
  -6   8   6      532.28      536.05     88.59 o 
  -4   8   6     1225.68     1095.95     85.42 o 
  -2   8   6      890.98      814.13     74.39 o 
   0   8   6       30.32       55.66     31.60 o 
   2   8   6     1026.89      979.42     64.94 o 
   4   8   6      579.76      629.05     69.84 o 
   6   8   6      882.63      799.66     90.80 o 
   8   8   6      149.45       66.24     60.00 o 
  -7   9   6    14635.09    14430.69    592.40 o 
  -5   9   6    15412.64    16498.22    577.61 o 
  -3   9   6    19547.06    19138.01    631.78 o 
  -1   9   6    17504.89    16860.65    464.04 o 
   1   9   6    17388.20    17035.52    587.01 o 
   3   9   6    20308.77    20558.21    661.88 o 
   5   9   6    14879.22    14437.71    518.66 o 
   7   9   6    12584.52    12446.76    649.83 o 
  -6  10   6       14.97       52.36     57.08 o 
  -4  10   6        9.65       -2.72     54.59 o 
  -2  10   6      278.53      213.87     47.18 o 
   0  10   6       12.06       60.58     51.61 o 
   2  10   6       11.89       -5.30     50.29 o 
   4  10   6       69.92      107.44     44.31 o 
   6  10   6      106.94      113.07     57.27 o 
  -5  11   6    11942.90    12545.20    713.59 o 
  -3  11   6    13960.35    13978.98    706.01 o 
  -1  11   6    13426.53    13511.76    513.02 o 
   1  11   6    13667.29    13673.64    514.45 o 
   3  11   6    14131.70    14383.98    611.95 o 
   5  11   6    11490.47    11046.06    461.89 o 
  -2  12   6       31.55       27.64     64.45 o 
   0  12   6      231.34      432.42    125.95 o 
   2  12   6       24.55       48.21     52.89 o 
   0   1   7     2655.51     2688.42     94.77 o 
  -1   2   7     4981.60     5163.67    158.20 o 
   1   2   7     8295.35     8234.80    186.31 o 
  -2   3   7    17421.72    17636.11    404.11 o 
   0   3   7     7508.63     7963.45    200.45 o 
   2   3   7    17801.55    17710.78    512.60 o 
  -3   4   7     9815.57     9933.84    254.67 o 
  -1   4   7     7323.60     7296.74    188.43 o 
   1   4   7     4127.15     4232.40    172.93 o 
   3   4   7    10115.87     9096.54    386.82 o 
  -4   5   7     6328.75     6402.33    233.86 o 
  -2   5   7     7262.78     7193.20    225.23 o 
   0   5   7     2317.59     2647.07    201.05 o 
   2   5   7     9719.25     9342.26    287.79 o 
   4   5   7     4911.60     4934.78    146.14 o 
  -5   6   7     5969.72     6170.49    175.92 o 
  -3   6   7     9606.48     9244.76    360.10 o 
  -1   6   7     4891.05     4720.32    248.27 o 
   1   6   7     6707.64     6634.69    260.92 o 
   3   6   7    13258.71    12869.90    300.58 o 
   5   6   7     4418.21     4694.06    219.02 o 
  -6   7   7     6471.35     6842.09    308.00 o 
  -4   7   7     6050.42     6244.98    233.78 o 
  -2   7   7     7223.28     7226.25    366.63 o 
   0   7   7     6200.47     6185.62    288.52 o 
   2   7   7     8454.25     8549.74    204.31 o 
   4   7   7     6910.00     6499.34    229.24 o 
   6   7   7     7841.35     8029.32    297.20 o 
  -7   8   7     4026.75     4085.69    251.67 o 
  -5   8   7     3130.63     3315.57    278.84 o 
  -3   8   7     6800.33     6906.60    289.21 o 
  -1   8   7     3093.54     3141.04    216.54 o 
   1   8   7     3074.72     3106.23    122.32 o 
   3   8   7     6883.02     7079.64    214.59 o 
   5   8   7     4242.58     4237.70    171.78 o 
   7   8   7     3817.67     4354.37    289.11 o 
  -6   9   7     4101.15     4312.96    253.58 o 
  -4   9   7     2796.99     2844.33    187.82 o 
  -2   9   7     3972.50     4043.41    239.92 o 
   0   9   7     1719.91     1709.11    126.18 o 
   2   9   7     4496.99     4284.70    256.50 o 
   4   9   7     2707.89     2972.52    204.22 o 
   6   9   7     2455.41     2379.35    187.46 o 
  -5  10   7     3593.34     3739.85    249.58 o 
  -3  10   7     3919.20     4035.31    386.58 o 
  -1  10   7     3300.35     3024.90    225.13 o 
   1  10   7     3533.18     3644.12    274.81 o 
   3  10   7     4591.20     4438.82    289.71 o 
   5  10   7     2478.83     2562.64    206.04 o 
  -4  11   7     3320.71     3573.20    386.98 o 
  -2  11   7     5049.64     5058.58    382.29 o 
   0  11   7     2533.86     2305.99    225.97 o 
   2  11   7     5164.33     4973.00    332.12 o 
   4  11   7     3383.76     3346.71    318.72 o 
   0   0   8    12174.83    12380.01    427.15 o 
   1   1   8      164.55      176.71     47.14 o 
   0   2   8    27625.64    27262.23    633.46 o 
   2   2   8    39252.46    38457.78   1348.14 o 
  -1   3   8      980.01     1144.75     59.34 o 
   1   3   8      508.80      506.54     77.82 o 
   3   3   8       31.58       47.02     35.68 o 
  -2   4   8    23711.28    24420.25    694.18 o 
   0   4   8    16739.18    17540.75    479.69 o 
   2   4   8    25652.75    25575.18    804.80 o 
   4   4   8    17635.96    18065.46    495.83 o 
  -3   5   8      324.80      366.12     48.91 o 
  -1   5   8      715.62      685.10     93.41 o 
   1   5   8      126.54      107.10     34.79 o 
   3   5   8      170.22      181.63     71.65 o 
   5   5   8        0.16       43.57     35.57 o 
  -4   6   8    14414.71    14565.14    529.27 o 
  -2   6   8    25724.32    22604.35   1505.68 o 
   0   6   8    15425.14    15464.53    551.94 o 
   2   6   8    21884.13    21870.85    684.31 o 
   4   6   8    17158.67    16799.97    575.06 o 
   6   6   8    15451.22    15314.64    862.66 o 
  -5   7   8       25.84       63.97     45.66 o 
  -3   7   8        1.53       55.77     45.61 o 
  -1   7   8       42.37       50.26     53.42 o 
   1   7   8       69.62       -0.82     45.28 o 
   3   7   8        0.38       -0.28     37.74 o 
   5   7   8        0.40        1.80     64.39 o 
   7   7   8       39.13      -38.69     92.07 o 
  -6   8   8    13977.33    14485.29    731.58 o 
  -4   8   8    13810.38    14697.36    644.34 o 
  -2   8   8    20849.84    21284.25    862.14 o 
   0   8   8    14645.99    14382.04    544.97 o 
   2   8   8    22391.12    21993.71    756.06 o 
   4   8   8    13971.53    14146.18    732.65 o 
   6   8   8    13203.72    13776.52    938.81 o 
  -5   9   8      228.19      151.39     76.51 o 
  -3   9   8      431.75      363.57    102.23 o 
  -1   9   8       22.10       65.78     84.66 o 
   1   9   8      142.95      233.02     77.13 o 
   3   9   8     1050.04     1179.40    117.41 o 
   5   9   8       97.00      145.63    105.34 o 
  -2  10   8    11927.60    12716.43    749.21 o 
   0  10   8     8130.02     8123.19    461.99 o 
   2  10   8    11475.81    12052.65    582.56 o 
   0   1   9     6601.53     6582.68    231.94 o 
  -1   2   9     9059.64     8683.30    273.67 o 
   1   2   9     6112.33     6386.50    320.22 o 
  -2   3   9     7199.77     6884.59    311.12 o 
   0   3   9     4052.04     4226.51    205.62 o 
   2   3   9     5237.60     5173.87    289.42 o 
  -3   4   9     4393.21     4442.62    228.05 o 
  -1   4   9     4238.80     4177.24    129.53 o 
   1   4   9     4188.35     4278.72    230.57 o 
   3   4   9     3378.63     3566.11    193.42 o 
  -4   5   9     1891.58     1834.37    129.71 o 
  -2   5   9     4269.14     4077.81    181.44 o 
   0   5   9     3587.15     3667.23    153.44 o 
   2   5   9     3902.37     4024.58    225.19 o 
   4   5   9     1781.38     1722.40    166.04 o 
  -5   6   9     3006.13     3011.80    236.66 o 
  -3   6   9     3725.77     3676.00    244.51 o 
  -1   6   9     4826.97     4908.68    231.10 o 
   1   6   9     4692.97     4674.60    265.97 o 
   3   6   9     3273.64     3499.77    206.83 o 
   5   6   9     3053.84     3133.46    271.82 o 
  -6   7   9     3088.69     2613.59    280.57 o 
  -4   7   9     4019.83     3807.80    232.99 o 
  -2   7   9     5211.15     5298.44    267.64 o 
   0   7   9     3716.56     3453.26    315.68 o 
   2   7   9     5277.76     5131.45    351.42 o 
   4   7   9     3385.33     3573.43    368.33 o 
   6   7   9     2917.93     2979.76    379.12 o 
  -3   8   9     4176.01     4574.62    288.61 o 
  -1   8   9     6869.31     7010.79    341.33 o 
   1   8   9     4540.20     4402.70    317.20 o 
   3   8   9     4330.89     4569.78    347.37 o 
  -2   9   9     6186.61     6126.00    390.85 o 
   0   9   9     5581.01     5726.58    447.72 o 
   2   9   9     4586.82     4585.13    461.04 o 
   1   1  10    17056.08    16657.64   1146.88 o 
   0   2  10      660.14      540.30     98.79 o 
   2   2  10       19.18       43.19     56.03 o 
  -1   3  10    16713.82    16444.64    727.17 o 
   1   3  10    18317.49    17905.83    770.72 o 
   3   3  10    14234.62    14495.31    643.82 o 
  -2   4  10        0.32       41.64     92.69 o 
   0   4  10      425.68      381.84     92.95 o 
   2   4  10        8.74      -48.54     48.54 o 
   4   4  10       23.37       23.22     54.71 o 
  -3   5  10    11871.78    11101.35    468.97 o 
  -1   5  10    13827.61    13960.06    832.28 o 
   1   5  10    10617.80    10566.84    589.81 o 
   3   5  10    13172.36    13789.25    536.21 o 
   5   5  10    10179.86    10805.33    549.26 o 
  -4   6  10       10.54      -60.50     60.50 o 
  -2   6  10        7.50      -92.19    103.75 o 
   0   6  10      322.01      449.93    116.04 o 
   2   6  10       55.60      114.16     47.60 o 
   4   6  10        1.48       13.63     54.40 o 
  -1   7  10    13461.59    13233.50    741.42 o 
   1   7  10    11300.11    11682.93    653.32 o 
   0   1  11     1375.70     1212.94    212.97 o 
  -1   2  11     4843.86     4818.53    482.60 o 
   1   2  11     4457.23     4337.63    475.35 o 
  -2   3  11     4940.55     5590.64    484.07 o 
   0   3  11      781.67      677.38    212.99 o 
   2   3  11     4504.65     4434.74    636.76 o 
  -1   4  11     3712.49     3842.12    411.67 o 
   1   4  11     3003.79     2685.53    479.71 o 
                                                 
